# Supplementary material for: Identification and Functional Characterization of ZmSCYL2 Involved in Phytosterol Accumulation in Plants
Source: Int J Mol Sci. 2023 Jun 20;24(12):10411. doi: 10.3390/ijms241210411 (PMC10299633; doi:10.3390/ijms241210411)
Supplement: Supplementary file 1 [file ijms-24-10411-s001.zip]

Archive with 1 entries (1 files):
- ijms-2410971-supplementary.pdf
